# Supplementary material for: The Donnan potential revealed
Source: Nat Commun. 2022 Oct 6;13:5880. doi: 10.1038/s41467-022-33592-3 (PMC9537300; doi:10.1038/s41467-022-33592-3)
Supplement: Supplementary file 3 — Source Data [file 41467_2022_33592_MOESM3_ESM.xlsx]

## Sheet: Fig 2a
	CR61 in 1mM NaCl								CR61 in 30mM NaCl								CR61 in 1 M NaCl
	BE_O1s 4keV	CPS_O1s 4keV	O1s 4keV_1	O1s 4keV_2	O1s 4keV_3	Background	Envelope		BE_O1s 4keV	CPS_O1s 4keV	O1s 4keV_1	O1s 4keV_2	O1s 4keV_3	Background	Envelope		BE_O1s 4keV	CPS_O1s 4keV	O1s 4keV_1	O1s 4keV_2	O1s 4keV_3	Background	Envelope
	539.391	28392.2	28392.2	28392.2	28392.2	28392.2	28392.2		542.81	20713.3	20713.3	20713.3	20713.3	20713.3	20713.3		541.779	34424	34424	34424	34424	34424	34424
	539.291	25227.9	25227.9	25227.9	25227.9	25227.9	25227.9		542.71	21370.4	21370.4	21370.4	21370.4	21370.4	21370.4		541.679	30333.6	30333.6	30333.6	30333.6	30333.6	30333.6
	539.191	24273.3	24273.3	24273.3	24273.3	24273.3	24273.3		542.61	20938.1	20938.1	20938.1	20938.1	20938.1	20938.1		541.579	33972.1	33972.1	33972.1	33972.1	33972.1	33972.1
	539.091	26217.1	26217.1	26217.1	26217.1	26217.1	26217.1		542.51	19903.7	19903.7	19903.7	19903.7	19903.7	19903.7		541.479	31923.7	31923.7	31923.7	31923.7	31923.7	31923.7
	538.991	26396.5	26396.5	26396.5	26396.5	26396.5	26396.5		542.41	22978.7	22978.7	22978.7	22978.7	22978.7	22978.7		541.379	34224.6	34224.6	34224.6	34224.6	34224.6	34224.6
	538.891	25393.5	25393.5	25393.5	25393.5	25393.5	25393.5		542.31	21045.6	21045.6	21045.6	21045.6	21045.6	21045.6		541.279	25393.5	25393.5	25393.5	25393.5	25393.5	25393.5
	538.791	23965.8	23965.8	23965.8	23965.8	23965.8	23965.8		542.21	21123	21123	21123	21123	21123	21123		541.179	30452	30452	30452	30452	30452	30452
	538.691	26813.4	26813.4	26813.4	26813.4	26813.4	26813.4		542.11	19475.6	19475.6	19475.6	19475.6	19475.6	19475.6		541.079	31296.7	31296.7	31296.7	31296.7	31296.7	31296.7
	538.591	24925.2	24925.2	24925.2	24925.2	24925.2	24925.2		542.01	18208.3	18208.3	18208.3	18208.3	18208.3	18208.3		540.979	31283.2	31283.2	31283.2	31283.2	31283.2	31283.2
	538.491	23368.8	23368.8	23368.8	23368.8	23368.8	23368.8		541.91	19603.2	19603.2	19603.2	19603.2	19603.2	19603.2		540.879	31115.3	31115.3	31115.3	31115.3	31115.3	31115.3
	538.391	25000.2	25000.2	25000.2	25000.2	25000.2	25000.2		541.81	16724.4	16724.4	16724.4	16724.4	16724.4	16724.4		540.779	33499.4	33499.4	33499.4	33499.4	33499.4	33499.4
	538.291	24382.7	24382.7	24382.7	24382.7	24382.7	24382.7		541.71	18369.9	18369.9	18369.9	18369.9	18369.9	18369.9		540.679	28900.3	28900.3	28900.3	28900.3	28900.3	28900.3
	538.191	24156.8	24156.8	24156.8	24156.8	24156.8	24156.8		541.61	16047.6	16047.6	16047.6	16047.6	16047.6	16047.6		540.579	31813.8	31813.8	31813.8	31813.8	31813.8	31813.8
	538.091	24564	24564	24564	24564	24564	24564		541.51	17590.4	17590.4	17590.4	17590.4	17590.4	17590.4		540.479	28488.3	28488.3	28488.3	28488.3	28488.3	28488.3
	537.991	24556.2	24556.2	24556.2	24556.2	24556.2	24556.2		541.41	18943	18943	18943	18943	18943	18943		540.379	28062.9	28062.9	28062.9	28062.9	28062.9	28062.9
	537.891	22106.6	22106.6	22106.6	22106.6	22106.6	22106.6		541.31	17640.7	17640.7	17640.7	17640.7	17640.7	17640.7		540.279	30578.7	30578.7	30578.7	30578.7	30578.7	30578.7
	537.791	22631.7	22631.7	22631.7	22631.7	22631.7	22631.7		541.21	17296	17296	17296	17296	17296	17296		540.179	30281.7	30281.7	30281.7	30281.7	30281.7	30281.7
	537.691	24500.5	23580.4	23580.4	23580.4	23580.4	23580.4		541.11	18668	18668	18668	18668	18668	18668		540.079	28412.1	28412.1	28412.1	28412.1	28412.1	28412.1
	537.591	23610.5	23580.4	23580.4	23580.4	23580.4	23580.4		541.01	17914.7	17914.7	17914.7	17914.7	17914.7	17914.7		539.979	30048.3	30048.3	30048.3	30048.3	30048.3	30048.3
	537.491	22087.4	23579.6	23579.6	23579.5	23579.5	23579.7		540.91	17226.3	17226.3	17226.3	17226.3	17226.3	17226.3		539.879	24576.6	24576.6	24576.6	24576.6	24576.6	24576.6
	537.391	22571.9	23579.1	23579.3	23579	23579	23579.4		540.81	16334	16334	16334	16334	16334	16334		539.779	28090.7	28090.7	28090.7	28090.7	28090.7	28090.7
	537.291	23343.4	23579.1	23579.7	23578.9	23578.9	23579.9		540.71	17984	17984	17984	17984	17984	17984		539.679	29616.9	29616.9	29616.9	29616.9	29616.9	29616.9
	537.191	22716.4	23578.8	23580.9	23578.4	23578.4	23581.3		540.61	18458.1	18458.1	18458.1	18458.1	18458.1	18458.1		539.579	24965.7	24965.7	24965.7	24965.7	24965.7	24965.7
	537.091	23609.3	23579.2	23585.5	23578.4	23578.4	23586.4		540.51	16013	16013	16013	16013	16013	16013		539.479	24753.1	24753.1	24753.1	24753.1	24753.1	24753.1
	536.991	23617.7	23579.8	23598	23578.4	23578.4	23599.4		540.41	16289	16289	16289	16289	16289	16289		539.379	25383.9	25383.9	25383.9	25383.9	25383.9	25383.9
	536.891	24907.2	23580.1	23629.1	23577.6	23577.6	23631.6		540.31	15048.3	15048.3	15048.3	15048.3	15048.3	15048.3		539.279	25730.7	25730.7	25730.7	25730.7	25730.7	25730.7
	536.791	24224.3	23581.5	23705.1	23577.3	23577.3	23709.4		540.21	16295.8	16295.8	16295.8	16295.8	16295.8	16295.8		539.179	23703	23703	23703	23703	23703	23703
	536.691	25324	23583.5	23880	23576.3	23576.3	23887.3		540.11	17646.4	17646.4	17646.4	17646.4	17646.4	17646.4		539.079	22626.3	22626.3	22626.3	22626.3	22626.3	22626.3
	536.591	26927	23586.7	24262.2	23574.5	23574.5	24274.4		540.01	14577.9	14577.9	14577.9	14577.9	14577.9	14577.9		538.979	26988.6	26988.6	26988.6	26988.6	26988.6	26988.6
	536.491	28628.4	23591.9	25050.7	23571.7	23571.7	25070.9		539.91	15970	15970	15970	15970	15970	15970		538.879	22948.9	22948.9	22948.9	22948.9	22948.9	22948.9
	536.391	30815	23600.7	26614.4	23567.8	23567.8	26647.4		539.81	14736.9	14736.9	14736.9	14736.9	14736.9	14736.9		538.779	25229.2	25229.2	25229.2	25229.2	25229.2	25229.2
	536.291	37507.8	23613.7	29523.6	23560.1	23560.1	29577.2		539.71	14432.4	14432.4	14432.4	14432.4	14432.4	14432.4		538.679	27457.5	27457.5	27457.5	27457.5	27457.5	27457.5
	536.191	39908.4	23636.7	34657.7	23551.2	23551.2	34743.2		539.61	14936.7	14936.7	14936.7	14936.7	14936.7	14936.7		538.579	22748.3	22748.3	22748.3	22748.3	22748.3	22748.3
	536.091	51340.5	23670.7	43250.8	23536	23536	43385.5		539.51	14383.3	14383.3	14383.3	14383.3	14383.3	14383.3		538.479	23744.1	23744.1	23744.1	23744.1	23744.1	23744.1
	535.991	66115.2	23723.3	56690.6	23512.7	23512.7	56901.2		539.41	14739.3	14739.3	14739.3	14739.3	14739.3	14739.3		538.379	21647.4	21647.4	21647.4	21647.4	21647.4	21647.4
	535.891	80547.7	23805.3	76420.3	23481.5	23481.5	76744.1		539.31	13676	13676	13676	13676	13676	13676		538.279	21269.2	21269.2	21269.2	21269.2	21269.2	21269.2
	535.791	109936	23926.5	103216	23434.2	23434.2	103709		539.21	14358	14358	14358	14358	14358	14358		538.179	24939.2	24939.2	24939.2	24939.2	24939.2	24939.2
	535.691	129468	24117.2	136406	23376.2	23376.2	137147		539.11	14214.5	14214.5	14214.5	14214.5	14214.5	14214.5		538.079	23171.3	23171.3	23171.3	23171.3	23171.3	23171.3
	535.591	168739	24394.8	173158	23296.7	23296.7	174256		539.01	11611.6	11611.6	11611.6	11611.6	11611.6	11611.6		537.979	20195	20195	20195	20195	20195	20195
	535.491	201197	24809.1	207993	23199.4	23199.3	209603		538.91	11820.2	11820.2	11820.2	11820.2	11820.2	11820.2		537.879	22306	22306	22306.1	22306	22306	22306.1
	535.391	237128	25416	233937	23082.3	23082.3	236271		538.81	12693.9	12693.9	12693.9	12693.9	12693.9	12693.9		537.779	21288.6	21288.6	21288.8	21288.6	21288.6	21288.8
	535.291	249574	26291.5	244455	22958.5	22958.4	247789		538.71	11573	11573	11573	11573	11573	11573		537.679	23565.2	23565.2	23565.7	23565.2	23565.2	23565.7
	535.191	245009	27546.6	236919	22837.1	22836.9	241629		538.61	12404.3	12404.3	12404.3	12404.3	12404.3	12404.3		537.579	18753.3	18753.3	18754.5	18753.3	18753.3	18754.6
	535.091	228928	29298.6	213206	22724.5	22724.1	219781		538.51	12442.1	12442.1	12442.1	12442.1	12442.1	12442.1		537.479	18735.2	18735.3	18738.1	18735.2	18735.2	18738.2
	534.991	192544	31676.2	179256	22632	22631.2	188302		538.41	12913.1	12913.1	12913.1	12913.1	12913.1	12913.1		537.379	22860.7	21092.5	21099.2	21092.4	21092.4	21099.3
	534.891	148733	34871.7	142233	22563.5	22562.2	154544		538.31	13611.1	13611.1	13611.1	13611.1	13611.1	13611.1		537.279	21682.5	21092.5	21107.4	21092.2	21092.2	21107.6
	534.791	114338	39046.1	107976	22514.3	22512	124513		538.21	12968.7	12968.7	12968.7	12968.7	12968.7	12968.7		537.179	21608.8	21092.5	21125	21092.1	21092.1	21125.4
	534.691	100699	44358.9	79819.4	22473.3	22469.3	101713		538.11	14606.4	14606.4	14606.4	14606.4	14606.4	14606.4		537.079	20900.7	21092.8	21160.9	21092.1	21092.1	21161.6
	534.591	83204.5	51082.9	58723.4	22442.9	22436	87377.1		538.01	13587.8	13587.8	13587.8	13587.8	13587.8	13587.8		536.979	21512.1	21093.3	21232	21092	21092	21233.4
	534.491	80074	59369.7	44187.2	22416.2	22404.5	81164.1		537.91	11578.2	11578.2	11578.2	11578.2	11578.2	11578.2		536.879	20472.9	21094.2	21367.7	21091.8	21091.8	21370.1
	534.391	82755.6	69369.4	34768.1	22391	22371.5	81785.5		537.81	14431.2	14431.2	14431.3	14431.2	14431.2	14431.3		536.779	20871.7	21095.9	21620.3	21091.8	21091.8	21624.5
	534.291	93791.3	81318	29039.9	22364.4	22332.4	88057.5		537.71	11746.1	11746.2	11746.3	11746.1	11746.1	11746.3		536.679	22202.1	21098.6	22072.6	21091.5	21091.5	22079.7
	534.191	99617.1	95195.2	25751.1	22342	22290.1	98708		537.61	12950.6	12950.6	12950.9	12950.6	12950.6	12951		536.579	25553	21102.4	22862	21090.5	21090.5	22874
	534.091	112717	110943	23937.2	22323.1	22240.7	112722		537.51	11991.1	11991.1	11992	11991.1	11991.1	11992		536.479	22816	21109.9	24192	21090.1	21090.1	24211.9
	533.991	134656	128483	22973.6	22308.7	22179.2	129407		537.41	12304.8	12304.9	12306.9	12304.8	12304.8	12307		536.379	28731.1	21121	26372.9	21088.3	21088.3	26405.6
	533.891	142099	147373	22468.1	22313.9	22113.6	147928		537.31	11670	12342.1	12346.7	12342	12342	12346.8		536.279	32369.7	21138.8	29821.5	21085.6	21085.6	29874.8
	533.791	167704	167098	22184	22338.5	22033.9	167553		537.21	13052.1	12342	12351.9	12341.8	12341.8	12352.1		536.179	37060.7	21166.9	35126.9	21081.9	21081.9	35212
	533.691	187249	186947	22004.6	22401.2	21943.5	187466		537.11	13083.9	12341.9	12362.7	12341.5	12341.5	12363.1		536.079	48035.4	21210.5	42975	21075.5	21075.5	43110
	533.591	210009	206034	21864.2	22515.6	21840.6	206733		537.01	12239.9	12342.1	12384.8	12341.5	12341.5	12385.4		535.979	54267.3	21279	54201.9	21067.7	21067.7	54413.1
	533.491	221135	223399	21740.2	22714.4	21731.6	224391		536.91	12888.1	12342.3	12427.2	12341.3	12341.3	12428.2		535.879	71694.9	21381	69506.8	21055.8	21055.8	69831.9
	533.391	239841	237903	21615.3	23020.1	21612.3	239314		536.81	12874.4	12342.9	12506.7	12341.1	12341.1	12508.5		535.779	86912.6	21538	89319.2	21040.3	21040.3	89816.9
	533.291	251011	248763	21487.8	23470.1	21486.8	250747		536.71	12099.8	12344	12651.5	12341	12341	12654.5		535.679	108744	21768.7	113093	21019.7	21019.7	113842
	533.191	257357	255187	21358	24114	21357.7	257944		536.61	12923.1	12345.9	12907.4	12340.8	12340.8	12912.5		535.579	143756	22103.7	138815	20990.9	20990.9	139928
	533.091	260944	256565	21226.7	24988.3	21226.6	260327		536.51	14297.5	12348.6	13346.5	12340.2	12340.2	13355		535.479	167704	22593.9	162494	20956.4	20956.4	164131
	532.991	258402	253012	21096.9	26154.9	21096.9	258070		536.41	14716.4	12353.3	14080.8	12339.3	12339.3	14094.8		535.379	174113	23292.4	178685	20920.4	20920.3	181057
	532.891	247919	244664	20972.8	27657.3	20972.8	251349		536.31	17456.7	12360.4	15275	12337.6	12337.6	15297.8		535.279	185955	24280.4	182845	20881.6	20881.5	186244
	532.791	242414	232040	20851.7	29530.5	20851.7	240719		536.21	20460	12371.3	17166.9	12334.8	12334.8	17203.5		535.179	180714	25654.3	173503	20844	20844	178314
	532.691	230730	216126	20736.8	31817.5	20736.8	227207		536.11	21149.9	12390	20087	12331.7	12331.7	20145.3		535.079	164264	27516.1	153678	20810.3	20810.3	160384
	532.591	206857	197811	20635	34510.9	20635	211687		536.01	24729.7	12419	24471.2	12327.4	12327.4	24562.7		534.979	140728	30038.4	128549	20782.1	20782.1	137806
	532.491	195500	178125	20539.3	37594	20539.3	195179		535.91	31677.7	12462.2	30861	12320.7	12320.7	31002.5		534.879	114259	33355.5	103163	20760.3	20760.1	115759
	532.391	184586	158046	20449.6	40988.7	20449.6	178585		535.81	41968.9	12527.8	39857.7	12310.5	12310.5	40075.1		534.779	88360.1	37640.3	80768.9	20744.5	20744.2	97665.4
	532.291	160793	138405	20372.8	44591.7	20372.8	162624		535.71	51703.4	12625.3	51980.8	12296.8	12296.8	52309.3		534.679	88077.5	43146.4	62674.7	20729.1	20728.4	85093.4
	532.191	148454	119855	20302.7	48235.9	20302.7	147788		535.61	68135.4	12767.5	67275.1	12277.5	12277.5	67765		534.579	76270	50011.7	49021.8	20716.7	20715.3	78319.5
	532.091	128126	102822	20243.7	51726.9	20243.7	134305		535.51	86900.8	12975.8	84701.2	12251.7	12251.7	85425.4		534.479	73320.4	58466.4	39180.7	20705.5	20702.9	76946.7
	531.991	123034	87649.7	20187.5	54817.4	20187.5	122280		535.41	98063.7	13275.7	101411	12222	12221.9	102465		534.379	84933	68711.1	32402.6	20692.6	20687.8	80430.8
	531.891	114923	74427.2	20135.7	57286.3	20135.7	111578		535.31	113821	13702.6	112840	12186.8	12186.8	114356		534.279	90717.7	80796.5	27874.3	20680.1	20671.4	88008.2
	531.791	101815	63114.8	20091	58941.9	20091	101966		535.21	118602	14305.6	114763	12150	12149.9	116919		534.179	103840	94844.5	24961.3	20667.5	20651.8	99169.6
	531.691	91832.6	53705.2	20051.7	59604.2	20051.7	93257.7		535.11	110160	15135.7	106374	12116.1	12116	109394		534.079	111721	110744	23131	20657.8	20630.4	113272
	531.591	87312.5	45973	20015	59253.3	20015	85211.3		535.01	96038.7	16272.7	90961	12087.2	12086.9	95147		533.979	129485	128241	22017.3	20652	20604.8	129701
	531.491	77118.3	39711.7	19983.7	57877.4	19983.7	77605.4		534.91	78691.7	17789.4	73312.2	12064.3	12063.9	79038.2		533.879	143405	147023	21349	20655.4	20575.9	147875
	531.391	67300.6	34785.9	19957.8	55620.9	19957.8	70449		534.81	66070.2	19762.6	56998	12046	12045.2	64716.2		533.779	170895	166435	20952.5	20672	20540.6	166978
	531.291	65462.6	30925.6	19932.9	52660.9	19932.9	63653.5		534.71	55076.1	22323.1	43650.3	12031.8	12030.3	53944.6		533.679	186338	185743	20714	20714.7	20501.6	186168
	531.191	59254.4	27941.5	19911.4	49209.4	19911.4	57239.5		534.61	43052.5	25547.6	33527.3	12022.1	12019.6	47058		533.579	200511	203989	20565.9	20798.2	20459.3	204434
	531.091	50952.6	25706.7	19894.4	45516.7	19894.4	51329		534.51	42031.3	29535.4	26228	12013.7	12009.2	43758.7		533.479	222168	220237	20463.6	20940.7	20411.9	220818
	530.991	46689.3	24027.2	19879.8	41787.2	19879.8	45934.6		534.41	41117.3	34427	21160.2	12006.8	11999.1	43595.9		533.379	237159	233431	20385.3	21170.2	20360.9	234265
	530.891	39530.2	22785.8	19869	38202.9	19869	41119.7		534.31	43236.5	40248.7	17748.2	12001.3	11988.3	46021.7		533.279	245183	242660	20319.2	21522.7	20308	243885
	530.791	37549.5	21894	19859.4	34887.5	19859.4	36922.1		534.21	51729.2	47061.7	15508.1	11996.1	11974.5	50616.9		533.179	245229	247415	20260.1	22043.7	20255.2	249209
	530.691	31636.8	21251.3	19852.9	31939.6	19852.9	33338		534.11	55614.2	54880.8	14073.9	11994.8	11959.4	57030.7		533.079	245306	247117	20204.4	22785.1	20202.3	249702
	530.591	30869.4	20794.6	19846.9	29379.9	19846.9	30327.5		534.01	63949.4	63589	13175.1	11998.4	11941.4	64879.6		532.979	241382	241942	20151.1	23804.5	20150.3	245597
	530.491	25319.2	20481.1	19843.9	27234.1	19843.9	27871.2		533.91	74397.8	73057.4	12621.1	12009.7	11919.8	73848.6		532.879	237201	232319	20099.6	25162.4	20099.2	237382
	530.391	25861.1	20262.5	19840.6	25469	19840.6	25890.9		533.81	85584	83021.8	12282.5	12034.4	11894.3	83550.2		532.779	236131	218684	20048.6	26914.7	20048.4	225550
	530.291	25618.9	20113	19837.4	24049	19837.4	24324.6		533.71	96357	93129.2	12074.2	12079.8	11865	93553.1		532.679	219473	202177	20001.6	29108.6	20001.5	211284
	530.191	24014.7	20013.8	19835.1	22940.1	19835.1	23118.8		533.61	105642	102934	11942.2	12155.7	11832.6	103366		532.579	192728	183722	19961	31765	19960.9	195526
	530.091	22130.8	19947.8	19833.9	22082	19833.9	22195.9		533.51	116688	111941	11852.1	12275.2	11796.3	112476		532.479	181624	164298	19922.9	34858.7	19922.9	179234
	529.991	21499.4	19904.7	19833	21437.9	19833	21509.6		533.41	118473	119666	11787	12458.1	11759.3	120392		532.379	150684	144841	19892.2	38318.8	19892.2	163267
	529.891	22741.7	19876.2	19831.4	20958.5	19831.4	21003.3		533.31	121492	125502	11734.7	12722.5	11721.4	126517		532.279	146353	126101	19862.5	41998.7	19862.5	148237
	529.791	22945.9	19857.2	19829.7	20608.1	19829.7	20635.6		533.21	128033	129160	11687.3	13091.8	11681.1	130577		532.179	138531	108650	19834.6	45691.6	19834.6	134507
	529.691	20862	19845.8	19829.1	20360	19829.1	20376.7		533.11	131990	130355	11642.3	13596.3	11639.4	132314		532.079	120163	92821.5	19811	49136.1	19811	122147
	529.591	20644.4	19838.7	19828.7	20184.1	19828.7	20194.2		533.01	132617	128903	11598.8	14262	11597.6	131568		531.979	116165	78920	19788.3	52035	19788.3	111167
	529.491	20840.2	19834.1	19828.1	20063.2	19828.1	20069.1		532.91	129761	125035	11557.2	15118.7	11556.7	128598		531.879	97427.9	66926.1	19770.1	54102.4	19770.1	101258
	529.391	20190.1	19831.4	19827.9	19980.8	19827.9	19984.3		532.81	127554	118958	11516.7	16198.8	11516.5	123640		531.779	90679	56784.6	19753.4	55117.5	19753.4	92148.7
	529.291	21627.5	19829	19826.9	19924.7	19826.9	19926.8		532.71	115535	111078	11480.6	17514.9	11480.5	117112		531.679	77894	48456	19739.7	54970.4	19739.7	83686.6
	529.191	18918.3	19827.6	19826.4	19888.3	19826.4	19889.5		532.61	105810	101944	11447.9	19069.9	11447.8	109566		531.579	78871.8	41661.1	19725.8	53673.5	19725.8	75608.8
	529.091	21562.3	19826.1	19825.5	19863.9	19825.5	19864.5		532.51	101149	92033.9	11416.8	20855.5	11416.8	101473		531.479	71561	36243.3	19713.6	51370.3	19713.6	67899.9
	528.991	20188.3	19825.7	19825.3	19848.8	19825.3	19849.2		532.41	96559.2	81867	11387.3	22822.7	11387.3	93302.5		531.379	65445	32008.9	19702.9	48297.5	19702.9	60603.6
	528.891	19297.1	19825.2	19825	19839.2	19825	19839.4		532.31	85167.6	71869.1	11361.8	24905.5	11361.8	85412.9		531.279	54961	28719.7	19694.6	44744	19694.6	53769.2
	528.791	18668.2	19824.5	19824.4	19832.8	19824.4	19832.9		532.21	78709.8	62408.1	11338.4	27003.8	11338.4	78073.5		531.179	45159.5	26232.7	19688.6	40999.9	19688.6	47544
	528.691	21916.4	19823.3	19823.2	19828.2	19823.2	19828.2		532.11	69002.2	53708.6	11318.5	28990.1	11318.5	71380.3		531.079	42417.7	24367.7	19683.3	37317.1	19683.3	42001.6
	528.591	20806.5	19822.7	19822.7	19825.5	19822.7	19825.6		532.01	69038.4	45911.6	11298.5	30725.5	11298.5	65338.6		530.979	37139.3	22981.1	19679.1	33890.1	19679.1	37192.1
	528.491	19746.1	19822.7	19822.6	19824.3	19822.6	19824.3		531.91	59397	39144.4	11281.8	32068.7	11281.8	59931.3		530.879	32178.7	21984.1	19676.2	30845	19676.2	33152.9
	528.391	21541.1	19821.7	19821.7	19822.6	19821.7	19822.6		531.81	51472.7	33351.1	11267.9	32895.3	11267.9	54978.5		530.779	31289.5	21262.8	19673.5	28243.9	19673.5	29833.2
	528.291	20202.9	19821.5	19821.5	19822	19821.5	19822		531.71	49260.1	28503.5	11254.8	33138.6	11254.8	50387.3		530.679	26355.4	20751	19671.9	26099.6	19671.9	27178.7
	528.191	20367.7	19821.2	19821.2	19821.5	19821.2	19821.5		531.61	47529.6	24543.6	11242.2	32768.5	11242.2	46069.9		530.579	25350	20397	19670.6	24389.3	19670.6	25115.8
	528.091	19877.8	19821.2	19821.2	19821.3	19821.2	19821.3		531.51	43652.6	21336.3	11231	31807.2	11231	41912.4		530.479	22521.1	20151.1	19669.9	23061.5	19669.9	23542.8
	527.991	20909.8	19820.6	19820.6	19820.7	19820.6	19820.7		531.41	38165.2	18801.1	11221.7	30360.9	11221.7	37940.3		530.379	23223.2	19984.2	19669.1	22057	19669.1	22372.1
	527.891	20950.2	19820	19820	19820	19820	19820		531.31	34260.9	16828.4	11213.7	28547.7	11213.7	34162.4		530.279	19576.2	19873.2	19669	21316.7	19669	21520.9
	527.791	19680.2	19819.9	19819.9	19819.9	19819.9	19819.9		531.21	30554.3	15304.7	11207	26499.9	11207	30597.7		530.179	17967.8	19798.7	19668.6	20783	19668.6	20913.1
	527.691	19251.2	19819.6	19819.6	19819.6	19819.6	19819.6		531.11	26935	14160.2	11201.6	24367.4	11201.6	27326		530.079	20626.3	19750.6	19668.4	20407.5	19668.4	20489.7
	527.591	21820.3	19818.5	19818.5	19818.5	19818.5	19818.5		531.01	23497.1	13305.6	11197.3	22266.4	11197.3	24374.7		529.979	15726.2	19718.8	19667.5	20148.1	19667.5	20199.4
	527.491	19863.8	19818.5	19818.5	19818.5	19818.5	19818.5		530.91	21888.7	12673.2	11193.6	20295.4	11193.6	21775		529.879	20881.3	19698.6	19667.2	19973.8	19667.2	20005.2
	527.391	18885	19817.9	19817.9	19817.9	19817.9	19817.9		530.81	19827.2	12220.5	11190.6	18516.9	11190.6	19546.8		529.779	19158.1	19686.2	19667.1	19858.9	19667.1	19878
	527.291	19883.8	19817.9	19817.9	19817.9	19817.9	19817.9		530.71	17395.9	11894.8	11188.5	16963.7	11188.5	17670.1		529.679	17657.3	19678.1	19666.6	19784.3	19666.6	19795.8
	527.191	20305	19817.6	19817.6	19817.6	19817.6	19817.6		530.61	16273.3	11664.3	11186.7	15652.7	11186.7	16130.2		529.579	19454.2	19673.4	19666.6	19737.4	19666.6	19744.2
	527.091	17525.5	19816.4	19816.4	19816.4	19816.4	19816.4		530.51	15217.5	11505.6	11185.3	14575.6	11185.3	14895.9		529.479	18996.2	19670.4	19666.4	19708.2	19666.4	19712.2
	526.991	20627.6	19815.9	19815.9	19815.9	19815.9	19815.9		530.41	14300.7	11395.7	11184.2	13709.3	11184.2	13920.7		529.379	20569.5	19668.5	19666.2	19690.4	19666.2	19692.7
	526.891	18834.8	19815.4	19815.4	19815.4	19815.4	19815.4		530.31	12160.3	11321.7	11183.9	13031.4	11183.9	13169.3		529.279	19142.4	19667.4	19666.1	19679.9	19666.1	19681.2
	526.791	20353.9	19815.1	19815.1	19815.1	19815.1	19815.1		530.21	13066.2	11272.3	11183.2	12513.5	11183.2	12602.6		529.179	22084.9	19666.2	19665.5	19673.2	19665.5	19674
	526.691	19999.2	19815	19815	19815	19815	19815		530.11	11402.2	11239.7	11183.2	12123.7	11183.2	12180.2		529.079	20592.5	19665.7	19665.3	19669.5	19665.3	19669.9
	526.591	23329.6	19813.1	19813.1	19813.1	19813.1	19813.1		530.01	12025.3	11218.4	11182.9	11836.1	11182.9	11871.6		528.979	18580.5	19665.3	19665	19667.3	19665	19667.5
	526.491	20571.9	19812.7	19812.7	19812.7	19812.7	19812.7		529.91	11924.6	11204.7	11182.6	11630.1	11182.6	11652.3		528.879	20428.2	19665	19664.9	19666.1	19664.9	19666.2
	526.391	22742.9	19811.1	19811.1	19811.1	19811.1	19811.1		529.81	11785.6	11195.9	11182.4	11483.5	11182.4	11497		528.779	19985.9	19986	19985.9	19986.5	19985.9	19986.6
	526.291	19529.7	19810.9	19810.9	19810.9	19810.9	19810.9		529.71	11676.5	11190.4	11182.2	11381.1	11182.2	11389.3		528.679	17362.4	17362.5	17362.4	17362.7	17362.4	17362.8
	526.191	19910.4	19810.9	19810.9	19810.9	19810.9	19810.9		529.61	11199.5	11187.1	11182.2	11312	11182.2	11316.9		528.579	17644	17644	17644	17644.1	17644	17644.2
	526.091	19992.5	19992.5	19992.5	19992.5	19992.5	19992.5		529.51	11949.5	11184.8	11182	11265.2	11182	11268		528.479	19969	19969	19969	19969.1	19969	19969.1
	525.991	19888.6	19888.6	19888.6	19888.6	19888.6	19888.6		529.41	10143.8	11183.3	11181.6	11233.9	11181.6	11235.6		528.379	19688.6	19688.6	19688.6	19688.7	19688.6	19688.7
	525.891	22414.9	22414.9	22414.9	22414.9	22414.9	22414.9		529.31	12537.2	11182.1	11181.1	11213.6	11181.1	11214.6		528.279	16033.2	16033.2	16033.2	16033.2	16033.2	16033.2
	525.791	19599.8	19599.8	19599.8	19599.8	19599.8	19599.8		529.21	10826.1	11181.6	11181	11200.9	11181	11201.4		528.179	17473.6	17473.6	17473.6	17473.6	17473.6	17473.6
	525.691	21391.3	21391.3	21391.3	21391.3	21391.3	21391.3		529.11	10632.8	11181.1	11180.8	11192.7	11180.8	11193		528.079	19085.6	19085.6	19085.6	19085.6	19085.6	19085.6
	525.591	21694.6	21694.6	21694.6	21694.6	21694.6	21694.6		529.01	10365.4	11180.7	11180.5	11187.6	11180.5	11187.7		527.979	20191.3	20191.3	20191.3	20191.3	20191.3	20191.3
	525.491	19570.9	19570.9	19570.9	19570.9	19570.9	19570.9		528.91	10520	11180.4	11180.3	11184.4	11180.3	11184.5		527.879	18245.8	18245.8	18245.8	18245.8	18245.8	18245.8
	525.391	18310.4	18310.4	18310.4	18310.4	18310.4	18310.4		528.81	11291.4	11180.3	11180.3	11182.6	11180.3	11182.7		527.779	18830.7	18830.7	18830.7	18830.7	18830.7	18830.7
									528.71	10703.3	11180.1	11180.1	11181.4	11180.1	11181.4		527.679	16718.3	16718.3	16718.3	16718.3	16718.3	16718.3
									528.61	11599.9	11180	11180	11180.7	11180	11180.7		527.579	19196.8	19196.8	19196.8	19196.8	19196.8	19196.8
									528.51	11511.3	11179.9	11179.8	11180.2	11179.8	11180.3		527.479	17519.5	17519.5	17519.5	17519.5	17519.5	17519.5
									528.41	10431.8	11179.6	11179.6	11179.8	11179.6	11179.8		527.379	20105.5	20105.5	20105.5	20105.5	20105.5	20105.5
									528.31	12876.4	11179	11179	11179.1	11179	11179.1		527.279	17051.9	17051.9	17051.9	17051.9	17051.9	17051.9
									528.21	11019.1	11178.9	11178.9	11179	11178.9	11179		527.179	19295.9	19295.9	19295.9	19295.9	19295.9	19295.9
									528.11	10115.2	11178.6	11178.6	11178.6	11178.6	11178.6		527.079	21281.3	21281.3	21281.3	21281.3	21281.3	21281.3
									528.01	11167.4	11178.6	11178.6	11178.6	11178.6	11178.6		526.979	21007	21007	21007	21007	21007	21007
									527.91	13071.8	11177.9	11177.9	11177.9	11177.9	11177.9		526.879	15267.1	15267.1	15267.1	15267.1	15267.1	15267.1
									527.81	11255.2	11177.9	11177.9	11177.9	11177.9	11177.9		526.779	17335.9	17335.9	17335.9	17335.9	17335.9	17335.9
									527.71	12183.2	11177.5	11177.5	11177.5	11177.5	11177.5		526.679	18036.7	18036.7	18036.7	18036.7	18036.7	18036.7
									527.61	10094.3	10094.3	10094.3	10094.3	10094.3	10094.3		526.579	19065.1	19065.1	19065.1	19065.1	19065.1	19065.1
									527.51	9620.15	9620.15	9620.15	9620.15	9620.15	9620.15		526.479	18290.5	18290.5	18290.5	18290.5	18290.5	18290.5
									527.41	11879.5	11879.5	11879.5	11879.5	11879.5	11879.5		526.379	17138.9	17138.9	17138.9	17138.9	17138.9	17138.9
									527.31	11716.7	11716.7	11716.7	11716.7	11716.7	11716.7		526.279	15790.3	15790.3	15790.3	15790.3	15790.3	15790.3
									527.21	10509.1	10509.1	10509.1	10509.1	10509.1	10509.1		526.179	17717.7	17717.7	17717.7	17717.7	17717.7	17717.7
									527.11	9828.8	9828.8	9828.8	9828.8	9828.8	9828.8		526.079	21902.4	21902.4	21902.4	21902.4	21902.4	21902.4
									527.01	10332.7	10332.7	10332.7	10332.7	10332.7	10332.7		525.979	19772	19772	19772	19772	19772	19772
									526.91	11574.2	11574.2	11574.2	11574.2	11574.2	11574.2		525.879	19053	19053	19053	19053	19053	19053
									526.81	10412.1	10412.1	10412.1	10412.1	10412.1	10412.1		525.779	18220.4	18220.4	18220.4	18220.4	18220.4	18220.4
																	525.679	17943.7	17943.7	17943.7	17943.7	17943.7	17943.7
																	525.579	17390.2	17390.2	17390.2	17390.2	17390.2	17390.2
																	525.479	20557.5	20557.5	20557.5	20557.5	20557.5	20557.5
																	525.379	18587.7	18587.7	18587.7	18587.7	18587.7	18587.7
																	525.279	20389.5	20389.5	20389.5	20389.5	20389.5	20389.5
																	525.179	19925.5	19925.5	19925.5	19925.5	19925.5	19925.5
																	525.079	19163	19163	19163	19163	19163	19163
																	524.979	19958.1	19958.1	19958.1	19958.1	19958.1	19958.1
																	524.879	18593.8	18593.8	18593.8	18593.8	18593.8	18593.8
																	524.779	18250.6	18250.6	18250.6	18250.6	18250.6	18250.6
																	524.679	17308	17308	17308	17308	17308	17308
																	524.579	21734.5	21734.5	21734.5	21734.5	21734.5	21734.5
																	524.479	17819.2	17819.2	17819.2	17819.2	17819.2	17819.2
																	524.379	16892.4	16892.4	16892.4	16892.4	16892.4	16892.4
																	524.279	16286.9	16286.9	16286.9	16286.9	16286.9	16286.9
																	524.179	22500.6	22500.6	22500.6	22500.6	22500.6	22500.6
																	524.079	25373	25373	25373	25373	25373	25373
																	523.979	19330.9	19330.9	19330.9	19330.9	19330.9	19330.9
																	523.879	20822.1	20822.1	20822.1	20822.1	20822.1	20822.1
																	523.779	19647.5	19647.5	19647.5	19647.5	19647.5	19647.5

## Sheet: Fig 2b
	CR61 in 1mM NaCl						CR61 in 30mM NaCl						CR61 in 1 M NaCl
	BE_S1s 4keV	CPS_S1s 4keV	S1s 4keV_1	Background	Envelope		BE_S1s 4keV	CPS_S1s 4keV	S1s 4keV_1	Background	Envelope		BE_S1s 4keV	CPS_S1s 4keV	S1s 4keV_1	Background	Envelope
	2485.3	16184.5	16184.5	16184.5	16184.5		2488.06	9782.55	9782.55	9782.55	9782.55		2485.78	18605.6	18605.6	18605.6	18605.6
	2485.2	14988.8	14988.8	14988.8	14988.8		2487.96	8058.15	8058.15	8058.15	8058.15		2485.68	18502.9	18502.9	18502.9	18502.9
	2485.11	14504.9	14504.9	14504.9	14504.9		2487.86	7569.93	7569.93	7569.93	7569.93		2485.58	19454.5	19454.5	19454.5	19454.5
	2485.01	15670.3	15670.3	15670.3	15670.3		2487.76	8047.11	8047.11	8047.11	8047.11		2485.48	18544.9	18544.9	18544.9	18544.9
	2484.91	16575.5	16575.5	16575.5	16575.5		2487.66	8156.01	8156.01	8156.01	8156.01		2485.38	18856.3	18856.3	18856.3	18856.3
	2484.8	15608.1	15608.1	15608.1	15608.1		2487.56	8116.29	8116.29	8116.29	8116.29		2485.28	18091.1	18091.1	18091.1	18091.1
	2484.7	15151.7	15151.7	15151.7	15151.7		2487.46	7852.55	7852.55	7852.55	7852.55		2485.18	18800.5	18800.5	18800.5	18800.5
	2484.61	16271.2	16271.2	16271.2	16271.2		2487.36	8031.23	8031.23	8031.23	8031.23		2485.08	19080.5	19080.5	19080.5	19080.5
	2484.51	14890.3	14890.3	14890.3	14890.3		2487.26	8681.68	8681.68	8681.68	8681.68		2484.98	19408.3	19408.3	19408.3	19408.3
	2484.41	15743.8	15743.8	15743.8	15743.8		2487.16	8421.55	8421.55	8421.55	8421.55		2484.88	19026.7	19026.7	19026.7	19026.7
	2484.3	15943.2	15943.2	15943.2	15943.2		2487.06	8206.31	8206.31	8206.31	8206.31		2484.78	18605.9	18605.9	18605.9	18605.9
	2484.2	16433.8	16433.8	16433.8	16433.8		2486.96	8035.62	8035.62	8035.62	8035.62		2484.68	17719.2	17719.2	17719.2	17719.2
	2484.11	15637.5	15637.5	15637.5	15637.5		2486.86	8321.55	8321.55	8321.55	8321.55		2484.58	17830.1	17830.1	17830.1	17830.1
	2484.01	16823.8	16823.8	16823.8	16823.8		2486.76	8577.74	8577.74	8577.74	8577.74		2484.48	17957.9	17643.7	17643.7	17643.7
	2483.91	14890.3	14890.3	14890.3	14890.3		2486.66	8047.11	8047.11	8047.11	8047.11		2484.38	17142.8	17643.8	17643.8	17643.8
	2483.8	16049.8	16049.8	16049.8	16049.8		2486.56	8135.32	8135.32	8135.32	8135.32		2484.28	18575.4	17644	17644	17644
	2483.7	16405.7	16405.7	16405.7	16405.7		2486.46	8620.2	8620.2	8620.2	8620.2		2484.18	19422.4	17644.4	17644.4	17644.4
	2483.61	16766.1	16766.1	16766.1	16766.1		2486.36	8430.48	8430.48	8430.48	8430.48		2484.08	19420.9	17644.8	17644.8	17644.8
	2483.51	16568.5	16568.5	16568.5	16568.5		2486.26	8116.14	8116.14	8116.14	8116.14		2483.98	18840.6	17645.1	17645.1	17645.1
	2483.41	15303.9	15303.9	15303.9	15303.9		2486.16	8103.15	8103.15	8103.15	8103.15		2483.88	18325.8	17645.2	17645.2	17645.2
	2483.3	15255.3	15255.3	15255.3	15255.3		2486.06	7109.98	7109.98	7109.98	7109.98		2483.78	18438.8	17645.4	17645.4	17645.4
	2483.2	14912.7	14912.7	14912.7	14912.7		2485.96	7948.31	7948.31	7948.31	7948.31		2483.68	18626.7	17645.6	17645.6	17645.6
	2483.11	15810.8	15810.8	15810.8	15810.8		2485.86	7294.11	7294.11	7294.11	7294.11		2483.58	18024.6	17645.7	17645.7	17645.7
	2483.01	15573.3	15573.3	15573.3	15573.3		2485.76	7811.15	7811.15	7811.15	7811.15		2483.48	18044.9	17645.8	17645.8	17645.8
	2482.91	15707.5	15707.5	15707.5	15707.5		2485.66	8171.13	8171.13	8171.13	8171.13		2483.38	17715.9	17645.8	17645.8	17645.8
	2482.8	15687.6	15687.6	15687.6	15687.6		2485.56	7324.92	7324.92	7324.92	7324.92		2483.28	17387.2	17645.9	17645.9	17645.9
	2482.7	14780.6	14780.6	14780.6	14780.6		2485.46	7398.05	7398.05	7398.05	7398.05		2483.18	17960.9	17645.9	17645.9	17645.9
	2482.61	15464.6	15464.6	15464.6	15464.6		2485.36	7106.64	7106.64	7106.64	7106.64		2483.08	19021.8	17646.3	17646.3	17646.3
	2482.51	15325.1	15182.6	15182.6	15182.6		2485.26	7941.82	7941.82	7941.82	7941.82		2482.98	20202.2	17646.8	17646.8	17646.8
	2482.41	14758.3	15182.5	15182.5	15182.5		2485.16	7208.48	7208.48	7208.48	7208.48		2482.88	17191.4	17646.9	17646.9	17646.9
	2482.3	15256.8	15182.5	15182.5	15182.5		2485.06	7116.93	7116.93	7116.93	7116.93		2482.78	18142.2	17647	17647	17647
	2482.2	14559.8	15182.3	15182.3	15182.3		2484.96	8011.75	8011.75	8011.75	8011.75		2482.68	18356.7	17647.2	17647.2	17647.2
	2482.11	15069.4	15182.2	15182.2	15182.2		2484.86	7772.94	7772.94	7772.94	7772.94		2482.58	18114.9	17647.3	17647.3	17647.3
	2482.01	15374	15182.2	15182.2	15182.2		2484.76	7293.51	7293.51	7293.51	7293.51		2482.48	18286.9	17647.5	17647.5	17647.5
	2481.91	14709.7	15182	15182	15182		2484.66	7735.02	7735.02	7735.02	7735.02		2482.38	17663.4	17647.5	17647.5	17647.5
	2481.8	16532.6	15181.6	15181.6	15181.6		2484.56	7443.96	7443.96	7443.96	7443.96		2482.28	19615.5	17647.9	17647.9	17647.9
	2481.7	15120.5	15181.6	15181.6	15181.6		2484.46	7791.52	7791.52	7791.52	7791.52		2482.18	19867.5	17648.4	17648.4	17648.4
	2481.61	15365.8	15181.5	15181.5	15181.5		2484.36	6867.08	6867.08	6867.08	6867.08		2482.08	17001.1	17648.6	17648.6	17648.6
	2481.51	15441.1	15181.4	15181.4	15181.4		2484.26	7633.82	7633.82	7633.82	7633.82		2481.98	18243.1	17648.7	17648.7	17648.7
	2481.41	14439.9	15181.2	15181.2	15181.2		2484.16	7628.53	7628.53	7628.53	7628.53		2481.88	17893.2	17648.7	17648.7	17648.7
	2481.3	15764	15181	15181	15181		2484.06	7497.41	7497.41	7497.41	7497.41		2481.78	18579.3	17649	17649	17649
	2481.2	15399.4	15180.9	15180.9	15180.9		2483.96	7517.98	7517.98	7517.98	7517.98		2481.68	17587.2	17649	17649	17649
	2481.11	14425.7	15180.7	15180.7	15180.7		2483.86	7416.18	7416.18	7416.18	7416.18		2481.58	19122.1	17649.3	17649.3	17649.3
	2481.01	15159.5	15180.7	15180.7	15180.7		2483.76	7513.29	7513.29	7513.29	7513.29		2481.48	17394.7	17649.4	17649.4	17649.4
	2480.91	14423.9	15180.4	15180.4	15180.4		2483.66	7563.14	7563.14	7563.14	7563.14		2481.38	17123.8	17649.5	17649.5	17649.5
	2480.8	15197.3	15180.4	15180.4	15180.4		2483.56	7474.17	7474.17	7474.17	7474.17		2481.28	17585.1	17649.5	17649.5	17649.5
	2480.7	14872.8	15180.3	15180.3	15180.3		2483.46	7258.15	7258.15	7258.15	7258.15		2481.18	17049.2	17649.6	17649.6	17649.6
	2480.61	16316.6	15180	15179.9	15180		2483.36	7562.99	7562.99	7562.99	7562.99		2481.08	16748	17649.8	17649.8	17649.8
	2480.51	15739.6	15179.8	15179.8	15179.8		2483.26	7278.87	7278.87	7278.87	7278.87		2480.98	17621	17649.9	17649.8	17649.9
	2480.41	16683.3	15179.4	15179.3	15179.4		2483.16	6960.14	6960.14	6960.14	6960.14		2480.88	17059.2	17650	17650	17650
	2480.3	14140.2	15179.1	15178.9	15179.1		2483.06	7569.18	7569.18	7569.18	7569.18		2480.78	18327.3	17650.2	17650.1	17650.2
	2480.2	16479.4	15178.9	15178.5	15178.9		2482.96	7366.33	7366.33	7366.33	7366.33		2480.68	17073.9	17650.4	17650.3	17650.4
	2480.11	15328.7	15179.1	15178.5	15179.1		2482.86	7575.08	7575.08	7575.08	7575.08		2480.58	17960	17650.6	17650.3	17650.6
	2480.01	13901.6	15179.1	15178	15179.1		2482.76	7412.99	7412.99	7412.99	7412.99		2480.48	18413.4	17651	17650.5	17651
	2479.91	15773.9	15179.8	15177.8	15179.8		2482.66	7353.94	7353.94	7353.94	7353.94		2480.38	17686.3	17651.4	17650.5	17651.4
	2479.8	15436.6	15181.1	15177.8	15181.1		2482.56	7057.88	7057.88	7057.88	7057.88		2480.28	19318.8	17652.5	17650.9	17652.5
	2479.7	15557.7	15183.2	15177.6	15183.2		2482.46	7156.34	7156.34	7156.34	7156.34		2480.18	17714.1	17653.7	17650.9	17653.7
	2479.61	14681.6	15186.7	15177.5	15186.7		2482.36	7233.41	7233.41	7233.41	7233.41		2480.08	18195.9	17655.8	17651	17655.8
	2479.51	15506.3	15192.5	15177.4	15192.5		2482.26	7218.43	7218.43	7218.43	7218.43		2479.98	18649.4	17659.2	17651.2	17659.2
	2479.41	15559.2	15201.7	15177.2	15201.7		2482.16	7021.32	7088.29	7088.29	7088.29		2479.88	17718	17664.3	17651.3	17664.3
	2479.3	15146.8	15216.1	15177.2	15216.1		2482.06	7025.08	7088.3	7088.3	7088.3		2479.78	17412.6	17672.4	17651.3	17672.4
	2479.2	15258	15238	15177.2	15238		2481.96	7090.5	7088.3	7088.3	7088.3		2479.68	18827	17685.3	17651.6	17685.3
	2479.11	16533.5	15270.7	15176.8	15270.7		2481.86	6864.98	7088.33	7088.33	7088.33		2479.58	19032.4	17704.8	17651.9	17704.8
	2479.01	16090.6	15318.8	15176.5	15318.8		2481.76	7214.53	7088.35	7088.35	7088.35		2479.48	18350.6	17733.5	17652.1	17733.5
	2478.91	15671.2	15389.8	15176.3	15389.8		2481.66	7301.05	7088.38	7088.38	7088.38		2479.38	17389	17776.2	17652.1	17776.2
	2478.8	17008.7	15490.1	15175.7	15490.1		2481.56	7363.89	7088.42	7088.42	7088.42		2479.28	17064.9	17837.7	17652.2	17837.7
	2478.7	16634.7	15631.6	15175.2	15631.6		2481.46	7450.9	7088.48	7088.48	7088.48		2479.18	19276.3	17924.7	17652.6	17924.7
	2478.61	17349.5	15827.5	15174.5	15827.5		2481.36	6996.55	7088.49	7088.49	7088.49		2479.08	18694.4	18046.2	17652.9	18046.2
	2478.51	16844.6	16091.7	15174	16091.7		2481.26	7802.1	7088.61	7088.6	7088.61		2478.98	19178.4	18213	17653.2	18213
	2478.41	17371.2	16447.1	15173.3	16447.1		2481.16	6969.07	7088.63	7088.62	7088.63		2478.88	18506.8	18435.4	17653.4	18435.4
	2478.3	16658.3	16909.1	15172.8	16909.1		2481.06	7496.36	7088.7	7088.68	7088.7		2478.78	20866.8	18727.1	17654.1	18727.1
	2478.2	17153.4	17502.7	15172.1	17502.7		2480.96	7284.31	7088.74	7088.71	7088.74		2478.68	19392.9	19106.2	17654.5	19106.2
	2478.11	19296.8	18247.3	15170.8	18247.3		2480.86	6752.29	7088.82	7088.76	7088.82		2478.58	20291	19583.3	17655.1	19583.3
	2478.01	20024.2	19158.2	15169.2	19158.2		2480.76	7003.19	7088.87	7088.77	7088.87		2478.48	20036.9	20171	17655.6	20171
	2477.91	20437.5	20255.4	15167.5	20255.4		2480.66	6879.32	7088.97	7088.81	7088.97		2478.38	22442	20882.6	17656.7	20882.6
	2477.8	22316.9	21530.8	15165.2	21530.8		2480.56	6753.64	7089.14	7088.86	7089.14		2478.28	22190.9	21725.7	17657.8	21725.7
	2477.7	20835.7	22980.7	15163.3	22980.7		2480.46	7098.2	7089.33	7088.86	7089.33		2478.18	23162.5	22695.9	17659	22695.9
	2477.61	24302.6	24568.8	15160.3	24568.8		2480.36	7181.72	7089.66	7088.87	7089.66		2478.08	24298.4	23785.7	17660.5	23785.7
	2477.51	26179.9	26245.3	15156.8	26245.3		2480.26	7104.99	7090.16	7088.87	7090.16		2477.98	23213.9	24981.5	17661.8	24981.5
	2477.41	29786.7	27936.7	15152	27936.7		2480.16	7554.84	7091.01	7088.94	7091.01		2477.88	25783	26252.9	17663.6	26252.9
	2477.3	28662.6	29555.3	15147.6	29555.3		2480.06	7356.19	7092.29	7088.98	7092.29		2477.78	27573.2	27562.4	17665.8	27562.4
	2477.2	29266.1	30990.5	15143	30990.5		2479.96	7253.49	7094.2	7089.01	7094.2		2477.68	27726.4	28864.6	17668.1	28864.6
	2477.11	32035.9	32143.5	15137.5	32143.5		2479.86	6951.99	7097.08	7089.03	7097.08		2477.58	29609.7	30104.5	17670.8	30104.5
	2477.01	32383.3	32921.5	15131.9	32921.5		2479.76	7152.89	7101.41	7089.04	7101.41		2477.48	30626.9	31229	17673.7	31229
	2476.91	31856.4	33250.5	15126.4	33250.5		2479.66	7717.49	7107.87	7089.14	7107.87		2477.38	32163.4	32185.6	17677	32185.6
	2476.8	35769.5	33116.9	15119.7	33116.9		2479.56	7751.05	7117.23	7089.24	7117.23		2477.28	33216.1	32917.5	17680.5	32917.5
	2476.7	32598.6	32508.7	15114	32508.7		2479.46	7373.57	7130.75	7089.28	7130.75		2477.18	33695.6	33387.6	17684.2	33387.6
	2476.61	31970	31500.6	15108.5	31500.6		2479.36	7443.36	7149.84	7089.33	7149.84		2477.08	33171.2	33575.1	17687.7	33575.1
	2476.51	32151.6	30163.6	15102.9	30163.6		2479.26	7917.64	7176.65	7089.46	7176.65		2476.98	33817.3	33469.2	17691.3	33469.2
	2476.41	28619.7	28602	15098.5	28602		2479.16	7209.08	7213.9	7089.48	7213.9		2476.88	34215.5	33062.7	17695.1	33062.7
	2476.3	26818.5	26922.9	15094.7	26922.9		2479.06	6753.94	7264.48	7089.53	7264.48		2476.78	33082.4	32392.6	17698.5	32392.6
	2476.2	24541.6	25222.3	15091.7	25222.3		2478.96	7704.8	7332.64	7089.62	7332.64		2476.68	31282.7	31494.4	17701.6	31494.4
	2476.11	22179.7	23581.9	15089.3	23581.9		2478.86	7793.36	7423.6	7089.73	7423.6		2476.58	30509.6	30410.1	17704.5	30410.1
	2476.01	21579.8	22063.7	15087.2	22063.7		2478.76	7734.42	7541.93	7089.82	7541.93		2476.48	30334.7	29195	17707.4	29195
	2475.91	19269.6	20706.6	15085.9	20706.6		2478.66	8015.24	7694.64	7089.96	7694.64		2476.38	27406.5	27907.3	17709.6	27907.3
	2475.8	19728.2	19526.5	15084.4	19526.5		2478.56	8375.94	7889.15	7090.16	7889.15		2476.28	26486.6	26599	17711.6	26599
	2475.7	18342.8	18535.4	15083.3	18535.4		2478.46	7558.45	8130.7	7090.23	8130.7		2476.18	24636.2	25319.5	17713.1	25319.5
	2475.61	18265.7	17715.6	15082.3	17715.6		2478.36	8842.53	8427.87	7090.5	8427.87		2476.08	23864.9	24107.8	17714.5	24107.8
	2475.51	16592.3	17059.2	15081.8	17059.2		2478.26	8783.33	8786.73	7090.75	8786.73		2475.98	22096.1	22992.1	17715.5	22992.1
	2475.41	16693.5	16541.2	15081.2	16541.2		2478.16	9779.5	9209.57	7091.16	9209.57		2475.88	22370.1	21994.2	17716.6	21994.2
	2475.3	15531.4	16141.1	15081.1	16141.1		2478.06	9927.4	9699.9	7091.59	9699.9		2475.78	20713.7	21126.6	17717.2	21126.6
	2475.2	16237.4	15839.7	15080.7	15839.7		2477.96	10800.3	10255.1	7092.15	10255.1		2475.68	19815.5	20386.5	17717.7	20386.5
	2475.11	15334.1	15614.3	15080.6	15614.3		2477.86	10974.8	10866.1	7092.74	10866.1		2475.58	17680.6	19768.9	17717.7	19768.9
	2475.01	18074.2	15450.2	15079.7	15450.2		2477.76	10587.8	11521.5	7093.27	11521.5		2475.48	18417	19269.4	17717.9	19269.4
	2474.91	16844.6	15332	15079.1	15332		2477.66	12293.6	12201.1	7094.06	12201.1		2475.38	20415.5	18872.2	17718.5	18872.2
	2474.8	15689.4	15248.9	15078.9	15248.9		2477.56	12619.3	12879.2	7094.89	12879.2		2475.28	19302.6	18561.3	17718.8	18561.3
	2474.7	15324.5	15191.6	15078.8	15191.6		2477.46	12949.3	13524	7095.78	13524		2475.18	18199.2	18323.3	17719	18323.3
	2474.61	16212.6	15151.8	15078.4	15151.8		2477.36	14075.1	14101.5	7096.84	14101.5		2475.08	18929.4	18146.8	17719.2	18146.8
	2474.51	15580.9	15125.6	15078.3	15125.6		2477.26	14437.8	14580.1	7097.95	14580.1		2474.98	20588	18016.9	17719.9	18016.9
	2474.41	15352.6	15108.1	15078.2	15108.1		2477.16	14544.4	14923.3	7099.08	14923.3		2474.88	18261.5	17922.6	17720	17922.6
	2474.3	16281.5	15096.5	15077.8	15096.5		2477.06	14850.6	15110.9	7100.25	15110.9		2474.78	17779.7	17856.1	17720	17856.1
	2474.2	16772.4	15088.7	15077.2	15088.7		2476.96	15095.8	15132.7	7101.47	15132.7		2474.68	19788.6	17810.6	17720.5	17810.6
	2474.11	15580	15084	15077.1	15084		2476.86	15948.5	14979.1	7102.81	14979.1		2474.58	19082.3	17779.3	17720.8	17779.3
	2474.01	14991.5	15081.2	15077	15081.2		2476.76	15684.9	14667.2	7104.11	14667.2		2474.48	17701.4	17758.1	17720.8	17758.1
	2473.91	15382.7	15079.4	15076.9	15079.4		2476.66	14438.6	14219.8	7105.22	14219.8		2474.38	16428.3	17744.6	17721.1	17744.6
	2473.8	15268.8	15078.3	15076.9	15078.3		2476.56	13784.6	13660.5	7106.23	13660.5		2474.28	17318.3	17735.8	17721.2	17735.8
	2473.7	15279.1	15077.6	15076.8	15077.6		2476.46	13126.2	13028.2	7107.14	13028.2		2474.18	18833.7	17730.3	17721.4	17730.3
	2473.61	15377.9	15077.2	15076.7	15077.2		2476.36	12088.6	12356.4	7107.9	12356.4		2474.08	18522.5	17726.9	17721.6	17726.9
	2473.51	14152.6	15076.7	15076.4	15076.7		2476.26	11244.7	11676.3	7108.52	11676.3		2473.98	17812.2	17724.8	17721.6	17724.8
	2473.41	15112.7	15076.5	15076.4	15076.5		2476.16	10386.4	11015.4	7109.02	11015.4		2473.88	18206.5	17723.6	17721.7	17723.6
	2473.3	15419.3	15076.4	15076.3	15076.4		2476.06	10557.9	10393.5	7109.54	10393.5		2473.78	18250	17722.9	17721.9	17722.9
	2473.2	14346.2	15076.1	15076.1	15076.1		2475.96	8511.6	9828.18	7109.76	9828.18		2473.68	18182.1	17722.6	17722	17722.6
	2473.11	14511.5	15075.9	15075.9	15075.9		2475.86	9074.25	9325.02	7110.05	9325.02		2473.58	18521.9	17722.5	17722.1	17722.5
	2473.01	14607.6	15075.7	15075.7	15075.7		2475.76	9103.42	8887.12	7110.35	8887.12		2473.48	18061.8	17722.4	17722.2	17722.4
	2472.91	14222.1	15075.4	15075.4	15075.4		2475.66	8802.82	8517.48	7110.61	8517.48		2473.38	19185.3	17722.6	17722.6	17722.6
	2472.8	15968.5	15075.2	15075.2	15075.2		2475.56	8500.11	8208.44	7110.82	8208.44		2473.28	18447.9	17722.8	17722.7	17722.8
	2472.7	15458	15075	15075	15075		2475.46	7995.46	7954.91	7110.96	7954.91		2473.18	17025.9	17722.9	17722.9	17722.9
	2472.61	14819.1	15074.9	15074.9	15074.9		2475.36	8172.33	7752.75	7111.12	7752.75		2473.08	16907.4	17723.1	17723.1	17723.1
	2472.51	15307.8	15074.9	15074.9	15074.9		2475.26	8185.77	7592.15	7111.28	7592.15		2472.98	18039.7	17723.1	17723.1	17723.1
	2472.41	15098.8	15074.9	15074.9	15074.9		2475.16	7832.92	7466.8	7111.39	7466.8		2472.88	18520.4	17723.3	17723.3	17723.3
	2472.3	13995.8	15074.5	15074.5	15074.5		2475.06	7194.11	7371.44	7111.4	7371.44		2472.78	17372.7	17723.4	17723.4	17723.4
	2472.2	15157.7	15074.5	15074.5	15074.5		2474.96	7112.69	7298.94	7111.4	7298.94		2472.68	19139.1	17723.7	17723.7	17723.7
	2472.11	15847.1	15074.2	15074.2	15074.2		2474.86	7363.59	7244.89	7111.44	7244.89		2472.58	17662.4	17723.7	17723.7	17723.7
	2472.01	15169.1	15074.2	15074.2	15074.2		2474.76	7214.04	7205.53	7111.46	7205.53		2472.48	17921.3	17723.8	17723.8	17723.8
	2471.91	15196	15074.2	15074.2	15074.2		2474.66	7144.11	7176.81	7111.46	7176.81		2472.38	18705.3	17724	17724	17724
	2471.8	15342.3	15074.1	15074.1	15074.1		2474.56	7341.55	7156.31	7111.5	7156.31		2472.28	18688.1	17724.2	17724.2	17724.2
	2471.7	15714.2	15073.9	15073.9	15073.9		2474.46	7997.56	7142.08	7111.63	7142.08		2472.18	17424.1	17724.3	17724.3	17724.3
	2471.61	15293.9	15073.8	15073.8	15073.8		2474.36	7284.16	7132.04	7111.66	7132.04		2472.08	17902.3	17724.3	17724.3	17724.3
	2471.51	14981.2	15073.8	15073.8	15073.8		2474.26	6836.41	7125.17	7111.7	7125.17		2471.98	17089.9	17724.5	17724.5	17724.5
	2471.41	16144.7	15073.4	15073.4	15073.4		2474.16	7293.96	7120.55	7111.72	7120.55		2471.88	17347.3	17724.5	17724.5	17724.5
	2471.3	15586	15073.2	15073.2	15073.2		2474.06	6945.35	7117.44	7111.75	7117.44		2471.78	17589.9	17724.6	17724.6	17724.6
	2471.2	15788.2	15073	15073	15073		2473.96	7479.47	7115.43	7111.81	7115.43		2471.68	17983.6	17724.6	17724.6	17724.6
	2471.11	14385.8	15072.8	15072.8	15072.8		2473.86	7668.58	7114.18	7111.89	7114.18		2471.58	17970.6	17724.7	17724.7	17724.7
	2471.01	15512.1	15072.6	15072.6	15072.6		2473.76	7277.36	7113.34	7111.92	7113.34		2471.48	18804.7	17724.9	17724.9	17724.9
	2470.91	15033.9	15072.6	15072.6	15072.6		2473.66	7408.6	7112.83	7111.96	7112.83		2471.38	17479.4	17725	17725	17725
	2470.8	16063.1	15072.3	15072.3	15072.3		2473.56	7348.2	7112.53	7112	7112.53		2471.28	16594.2	17725.2	17725.2	17725.2
	2470.7	16769.7	15071.8	15071.8	15071.8		2473.46	7496.21	7112.37	7112.05	7112.37		2471.18	16772.1	17725.5	17725.5	17725.5
	2470.61	15514.5	15071.6	15071.6	15071.6		2473.36	7518.43	7112.3	7112.12	7112.3		2471.08	16429.9	17725.8	17725.8	17725.8
	2470.51	14092.2	15071.3	15071.3	15071.3		2473.26	7343.51	7112.26	7112.15	7112.26		2470.98	18436.1	17725.9	17725.9	17725.9
	2470.41	14713.3	15071.2	15071.2	15071.2		2473.16	6449.14	7112.32	7112.25	7112.32		2470.88	18323.1	17726.1	17726.1	17726.1
	2470.3	15906	15070.9	15070.9	15070.9		2473.06	6977.36	7112.31	7112.27	7112.31		2470.78	17987.2	17726.1	17726.1	17726.1
	2470.2	14201.8	15070.6	15070.6	15070.6		2472.96	6786.75	7112.34	7112.32	7112.34		2470.68	18482.7	17726.3	17726.3	17726.3
	2470.11	16109.6	15070.3	15070.3	15070.3		2472.86	6853.04	7112.37	7112.36	7112.37		2470.58	17027.7	17726.4	17726.4	17726.4
	2470.01	13716.1	15069.8	15069.8	15069.8		2472.76	6759.68	7112.42	7112.41	7112.42		2470.48	17127.7	17726.6	17726.6	17726.6
	2469.91	14771.3	15069.7	15069.7	15069.7		2472.66	6936.11	7112.44	7112.44	7112.44		2470.38	18474.2	17726.7	17726.7	17726.7
	2469.8	15000.3	15069.7	15069.7	15069.7		2472.56	7293.21	7112.47	7112.47	7112.47		2470.28	17549.1	17726.8	17726.8	17726.8
	2469.7	16705.3	15069.2	15069.2	15069.2		2472.46	7099.85	7112.47	7112.47	7112.47		2470.18	18169.1	17726.9	17726.9	17726.9
	2469.61	15856.2	15068.9	15068.9	15068.9		2472.36	7259.83	7112.49	7112.49	7112.49		2470.08	17332.5	17727	17727	17727
	2469.51	13949.5	15068.6	15068.6	15068.6		2472.26	7250.9	7112.51	7112.51	7112.51		2469.98	17679.4	17679.4	17679.4	17679.4
	2469.41	15400	15400	15400	15400		2472.16	7372.07	7112.55	7112.55	7112.55		2469.88	17086.3	17086.3	17086.3	17086.3
	2469.3	14145.9	14145.9	14145.9	14145.9		2472.06	7387.31	7112.59	7112.59	7112.59		2469.78	17837	17837	17837	17837
	2469.2	14629.3	14629.3	14629.3	14629.3		2471.96	7150.9	7112.6	7112.6	7112.6		2469.68	16679.1	16679.1	16679.1	16679.1
	2469.11	14405.2	14405.2	14405.2	14405.2		2471.86	6949.1	7112.62	7112.62	7112.62		2469.58	18224.9	18224.9	18224.9	18224.9
	2469.01	15672.4	15672.4	15672.4	15672.4		2471.76	7346.7	7112.66	7112.66	7112.66		2469.48	17489.6	17489.6	17489.6	17489.6
	2468.91	14565.2	14565.2	14565.2	14565.2		2471.66	7261.94	7112.68	7112.68	7112.68		2469.38	18749.1	18749.1	18749.1	18749.1
	2468.8	13792.2	13792.2	13792.2	13792.2		2471.56	6975.26	7112.7	7112.7	7112.7		2469.28	17299.3	17299.3	17299.3	17299.3
	2468.7	12995.3	12995.3	12995.3	12995.3		2471.46	7411.94	7112.75	7112.75	7112.75		2469.18	18841.2	18841.2	18841.2	18841.2
	2468.61	15256.2	15256.2	15256.2	15256.2		2471.36	7105.14	7112.75	7112.75	7112.75		2469.08	17492.6	17492.6	17492.6	17492.6
	2468.51	14800.3	14800.3	14800.3	14800.3		2471.26	6821.17	6821.17	6821.17	6821.17		2468.98	17499.9	17499.9	17499.9	17499.9
	2468.41	14240.8	14240.8	14240.8	14240.8		2471.16	7420.98	7420.98	7420.98	7420.98		2468.88	17075.5	17075.5	17075.5	17075.5
	2468.3	14608.5	14608.5	14608.5	14608.5		2471.06	6461.22	6461.22	6461.22	6461.22		2468.78	18534.6	18534.6	18534.6	18534.6
	2468.2	13605.8	13605.8	13605.8	13605.8		2470.96	6790.65	6790.65	6790.65	6790.65		2468.68	18644.9	18644.9	18644.9	18644.9
	2468.11	13917.3	13917.3	13917.3	13917.3		2470.86	7854.2	7854.2	7854.2	7854.2		2468.58	18763.9	18763.9	18763.9	18763.9
	2468.01	13721.8	13721.8	13721.8	13721.8		2470.76	7034.31	7034.31	7034.31	7034.31		2468.48	19192	19192	19192	19192
	2467.91	14887	14887	14887	14887		2470.66	7985.62	7985.62	7985.62	7985.62		2468.38	18297.7	18297.7	18297.7	18297.7
	2467.8	14007.3	14007.3	14007.3	14007.3		2470.56	7415.88	7415.88	7415.88	7415.88		2468.28	18028.6	18028.6	18028.6	18028.6
	2467.7	15341.4	15341.4	15341.4	15341.4		2470.46	6964.68	6964.68	6964.68	6964.68		2468.18	17366.4	17366.4	17366.4	17366.4
	2467.61	15793.3	15793.3	15793.3	15793.3		2470.36	7443.21	7443.21	7443.21	7443.21		2468.08	19875	19875	19875	19875
	2467.51	14573.7	14573.7	14573.7	14573.7		2470.26	7555.44	7555.44	7555.44	7555.44		2467.98	17788.4	17788.4	17788.4	17788.4
	2467.41	15268.2	15268.2	15268.2	15268.2		2470.16	7014.38	7014.38	7014.38	7014.38		2467.88	18872.1	18872.1	18872.1	18872.1
	2467.3	14608.8	14608.8	14608.8	14608.8		2470.06	6985.96	6985.96	6985.96	6985.96		2467.78	16353.1	16353.1	16353.1	16353.1
							2469.96	7274.02	7274.02	7274.02	7274.02
							2469.86	6854.84	6854.84	6854.84	6854.84
							2469.76	7013.63	7013.63	7013.63	7013.63
							2469.66	7091.7	7091.7	7091.7	7091.7
							2469.56	7754.8	7754.8	7754.8	7754.8

## Sheet: Fig 2c
		S1s Binding Energy (eV)
Experiment	External NaCl conc (M)	p#1	p#2	p#3	p#4	p#5	Avearge	std dev
	1	2477.07	2477.07	2477.04	2477.03	2477.06	2477.06	0.0160873
	0.3	2477.04	2477.03	2477.02	2477.02	2477.04	2477.03	0.01
	0.1	2477	2477.01	2477	2477.04	2477.03	2477.02	0.0181659
	0.03	2476.97	2477.01	2477.01	2477.03	2477	2477	0.0185068
	0.01	2476.99	2476.99	2476.97	2476.97	2476.97	2476.98	0.0114018
	0.001	2476.91	2476.93	2476.91	2476.89	2476.89	2476.91	0.0164317

## Sheet: Fig 3a-b
		Experiment			Theory	Absolute Difference
Fig 3a	External NaCl conc (M)	Avearge BE	std dev	Linear Fit	Manning/Donnan	Exp-Manning/Donnan
	1	2477.06	0.0160873	-0.024	-0.0196	-0.0044
	0.3	2477.03	0.01	-0.05	-0.0424	-0.0076
	0.1	2477.02	0.0181659	-0.073	-0.0672	-0.0058
	0.03	2477	0.0185068	-0.099	-0.0958	-0.0032
	0.01	2476.97	0.0114018	-0.123	-0.123	0
	0.001	2476.91	0.0164317	-0.172	-0.18	0.008
		Experiment			Theory	Absolute Difference
Fig 3b	External MgCl2 conc (M)	Avearge BE	std dev	Linear Fit	Manning/Donnan	Exp-Manning/Donnan
	1	2477.04	0.01	-0.00467	-0.0042	-0.00047
	0.3	2477.02	0.01	-0.01855	-0.0181	-0.00045
	0.1	2477.01	0.02	-0.03121	-0.028	-0.00321
	0.03	2477	0.02	-0.04509	-0.0389	-0.00619
	0.01	2476.98	0.03	-0.05775	-0.0493	-0.00845
	0.001	2476.97	0.002	-0.08429	-0.074	-0.01029
